# Supplementary material for: Nep1-like Proteins from Valsa mali Differentially Regulate Pathogen Virulence and Response to Abiotic Stresses
Source: J Fungi (Basel). 2021 Oct 4;7(10):830. doi: 10.3390/jof7100830 (PMC8539816; doi:10.3390/jof7100830)
Supplement: Supplementary file 1 [file jof-07-00830-s001.zip]

Archive with 13 entries (13 files):
- Original gel data.tif
- Supplementary Figure S1.tif
- Supplementary Figure S2.tif
- Supplementary Figure S3.tif
- Supplementary Figure S4.tif
- Supplementary Figure S5.tif
- Supplementary Figure S6.tif
- Supplementary Figure S7.tif
- Supplementary Figure S8.tif
- Supplementary Figure S9.tif
- Supplementary Information-10.2.pdf
- Supplementary Table S1.xlsx
- Supplementary Table S2.xlsx
