# Supplementary material for: Nep1-like Proteins from Valsa mali Differentially Regulate Pathogen Virulence and Response to Abiotic Stresses
Source: J Fungi (Basel). 2021 Oct 4;7(10):830. doi: 10.3390/jof7100830 (PMC8539816; doi:10.3390/jof7100830)
Supplement: Supplementary file 1 [file jof-07-00830-s001.zip › Supplementary Table S1.xlsx]

## Sheet: Sheet2
Table S1 Primers used in this study
Primer	Sequence(5'-3')
Gene deletion in V. mali
VmNLP1-1F	AAGGGCTGTGGAGGGTTA
VmNLP1-2R	CAGATACGGCAGAGAAATCGCAACCTCAAAGGGCGGATGTGAAGA
VmNLP1-3F	GTTTAGATTCCAAGTGTCTACTGCTGGCTGGGCAGGTGTTTATGTG
VmNLP1-4R	AGCAGGTCAGGGTAGCAG
VmNLP1-5F	TCCGCTCACTTCTGTCTG
VmNLP1-6R	GTCCTTGGGGAAATACCT
VmNLP1-CF	TGGTCAACTTCAGCAACAA
VmNLP1-CR	AAGGCGAAGATAAGAGTGAT
VmNLP1-7F	CATCCCTGGAAATGGAGT
VmNLP1-GR	GGCGATACCGTAAAGCAC
VmNLP1-GF	AAGAACTTGGCGGCGAATG
VmNLP1-8R	AGGGGACCGATGCTACTGGA
G852-F	TCGGCTATGACTGGGCACAACA
G850-R	GAGCGGCGATACCGTAAAGCAC
VmNLP2-1F	AGTATCGCAACCAGTCCC
VmNLP2-2R	CAGATACGGCAGAGAAATCGCAACCTCCGAGCACCAAATAACCAT
VmNLP2-3F	GTTTAGATTCCAAGTGTCTACTGCTGGCGGGCATTTATGGTAGGAA
VmNLP2-4R	AGGGGATTCTCGTCAGTC
VmNLP2-5F	CCTCGCTCAACGCAAAAC
VmNLP2-6R	CTTACCGCCCCAGTCCTT
VmNLP2-CF	CGGAAACCACGTCCTTCA
VmNLP2-CR	GGGATTCTCGTCAGTCGC
NLP2-7F3	ATCCCGCTATGGTTATTTG
NLP2-GR3	AGCCAACGCTATGTCCTG
VmNLP2-GF	CTCCTGCCGAGAAAGTATCCA
VmNLP2-8R	TGCTTGTCATCCAACACCGT
NEO-F	GAGGTTGCGATTTCTCTGCCGTATCTG
NEO-R	GCCAGCAGTAGACACTTGGAATCTAAAC
Gene complementation and overexpression in V. mali
HB-PDL2-VmNLP1-F1	TCTCATCACCATCACCATCACAGGCAGCAAAGACAAATCAATC
HB-PDL2-VmNLP1-R1	GTAGCGGTGGCCGAGTCCGTCG
HB-PDL2-VmNLP1-F2	CGGACTCGGCCACCGCTACGACTGGGAGGGCGCCATCGT
HB-PDL2-VmNLP1-R2	TCGCCCTTGCTCACCCTCGACTAGAAGGTAGCTTTCGCCA
HB-PDL2-VmNLP2-F1	TCTCATCACCATCACCATCACCAATAGTATCGCAACCAGTCCC
HB-PDL2-VmNLP2-R1	ATGACGATGGCCGACACCGACG
HB-PDL2-VmNLP2-F2	CGGTGTCGGCCATCGTCATGATTGGGAGAATGCCGTTAT
HB-PDL2-VmNLP2-R2	TCGCCCTTGCTCACCCTCGATTACGACAGATCCAGATATT
OE-PDL2-VmNLP1-XhoI-F	TCTCATCACCATCACCATCACATGGCCGTCCTCCGCTCACT
OE-PDL2-VmNLP1-XhoI-R	TCGCCCTTGCTCACCCTCGACTAGAAGGTAGCTTTCGCCA
OE-PDL2-VmNLP2-XhoI-F	TCTCATCACCATCACCATCACATGTTTTCAAAACTCACAGT
OE-PDL2-VmNLP2-XhoI-R	TCGCCCTTGCTCACCCTCGATTACGACAGATCCAGATATT
Transient expression in N. benthamiana
pCAMBIA1300-VmNLP1-HA-F	CGGGGGACGAGCTCGGTACCATGGCCGTCCTCCGCTCAC
pCAMBIA1300-VmNLP1-HA-R	ACGTCGTATGGGTAGGTACCGAAGGTAGCTTTCGCCAAG
pCAMBIA1300-VmNLP2-HA-F	CGGGGGACGAGCTCGGTACCATGTTTTCAAAACTCACAG
pCAMBIA1300-VmNLP2-HA-R	ACGTCGTATGGGTAGGTACCCGACAGATCCAGATATTC
pCAMBIA1300-NSVmNLP2-HA-F	CGGGGGACGAGCTCGGTACCATGGCGCCCTCGAGGACCCACT
pCAMBIA1300-NSVmNLP2-HA-R	ACGTCGTATGGGTAGGTACCCGACAGATCCAGATATTC
pCAMBIA1300-GFP-HA-F	CGGGGGACGAGCTCGGTACCATGGTGAGCAAGGGCGAGGA
pCAMBIA1300-GFP-HA-R	ACGTCGTATGGGTAGGTACCCTACTTGTACAGCTCGTCCA
pICH86988-INF1-mCherry-F	CATTTACAATTATCGATATGACATCTCTCCATACGT
pICH86988-INF1-mCherry-R	CTCACCCTAGGACTAGTTAGCGACGCACACGTAGAC
pCAMBIA1300-VmNLP1-H127Y-HA-F1	CGGGGGACGAGCTCGGTACCATGGCCGTCCTCCGCTCAC
pCAMBIA1300-VmNLP1-H127Y-HA-R1	GTAGCGGTGGCCGAGTCCGTCG
pCAMBIA1300-VmNLP1-H127Y-HA-F2	CGGACTCGGCCACCGCTACGACTGGGAGGGCGCCATCGT
pCAMBIA1300-VmNLP1-H127Y-HA-R2	ACGTCGTATGGGTAGGTACCGAAGGTAGCTTTCGCCAAG
pCAMBIA1300-VmNLP2-Y137H-HA-F1	CGGGGGACGAGCTCGGTACCATGTTTTCAAAACTCACAGT
pCAMBIA1300-VmNLP2-Y137H-HA-R1	ATGACGATGGCCGACACCGACG
pCAMBIA1300-VmNLP2-Y137H-HA-F2	CGGTGTCGGCCATCGTCATGATTGGGAGAATGCCGTTAT
pCAMBIA1300-VmNLP2-Y137H-HA-R2	ACGTCGTATGGGTAGGTACCCGACAGATCCAGATATTC
qRT-PCR analysis
qRT-VmNLP1-F	CTACAGGTGCATCCAACGGAG
qRT-VmNLP1-R	CCTTGGGGAAATACCACGAAT
qRT-VmNLP2-F	TGCTGAAGTGGCAACCATACC
qRT-VmNLP2-R	GCCTGTAGAGCTGGAGCAGTCT
G6PDH-F	TCAGAACAAGTTCGAGGGCGACAA
G6PDH-R	TGAGGGCAATAGAGGGCTTGTTCA
qRT-AtActin2-F	CACTTGCACCAAGCAGCATGAAGA
qRT-AtActin2-R	AATGGAACCACCGATCCAGACACT
qRT-AtPR1-F	GCTAACTACAACTACGCTGCGAA
qRT-AtPR1-R	TCTCGTTCACATAATTCCCACGA
qRT-AtWRKY33-F	GAAACAAATGGTGGGAATGG
qRT-AtWRKY33-R	TGTCGTGTGATGCTCTCTCC
qRT-AtFRK1-F	GCCAACGGAGACATTAGAG
qRT-AtFRK1-R	CCATAACGACCTGACTCATC
qRT-MdH-F	CGTGATTGGGTACTTGGAAC
qRT-MdH-R	TGGCAAGTGACTGGGAATGA
qRT-MdPR1-F	GGCTCAGTCCTTATCCAATCCTC
qRT-MdPR1-R	GCCTGCTACTTTGTCATCCCACG
qRT-MdWRKY33-F	CGAAATTGTTCTCCGATTTC
qRT-MdWRKY33-R	GAATGGTTCTTCCACTGAAACC
qRT-MdPDF1.2-F	GTGTTGAGGCAAAGTCCAAATC
qRT-MdPDF1.2-R	CAGGTGTTTGCACAGTTGTTAG
qRT-NbEF1α-F	AAGGTCCAGTATGCCTGGGTGCTTGAC
qRT-NbEF1α-R	AAGAATTCACAGGGACAGTTCCAATACCA
qRT-NbPR1-F	CCGCCTTCCCTCAACTCAAC
qRT-NbPR1-R	GCACAACCAAGACGTACTGAG
qRT-NbPR2-F	AGGTGTTTGCTATGGAATGC
qRT-NbPR2-R	TCTGTACCCACCATCTTGC
qRT-NbPR4-F	GGCCAAGATTCCTGTGGTAGAT
qRT-NbPR4-R	CACTGTTGTTTGAGTTCCTGTTCCT
Protein expression in E. coli
pET28a-VmNLP2-F	GTGCCGCGCGGCAGCCATATGGCGCCCTCGAGGACCCACTC
pET28a-VmNLP2-R	ACGGAGCTCGAATTCGGATCCTTACGACAGATCCAGATATT
