# Supplementary material for: Nep1-like Proteins from Valsa mali Differentially Regulate Pathogen Virulence and Response to Abiotic Stresses
Source: J Fungi (Basel). 2021 Oct 4;7(10):830. doi: 10.3390/jof7100830 (PMC8539816; doi:10.3390/jof7100830)
Supplement: Supplementary file 1 [file jof-07-00830-s001.zip › Supplementary Table S2.xlsx]

## Sheet: Sheet1
Table1	Specification of VmNLP1 and VmNLP2
ID	GenBank	E Value	Length	Mw(kDa)	Signal peptide	Conversed cystines	Type
VmNLP1	KUI72711.1	3E-38	238	24.96	1-19	2 (62,88)	1
VmNLP2	KUI72946.1	2E-45	255	27.29	1-17	2 (67,93)	1
